# Supplementary material for: The Oxidation of Equol by Tyrosinase Produces a Unique Di-ortho-Quinone: Possible Implications for Melanocyte Toxicity
Source: Int J Mol Sci. 2021 Aug 24;22(17):9145. doi: 10.3390/ijms22179145 (PMC8431114; doi:10.3390/ijms22179145)
Supplement: Supplementary file 1 [file ijms-22-09145-s001.zip]

Archive with 1 entries (1 files):
- Suppementary Materials_Equol_210819.pdf
